# Supplementary material for: Identification of intratumoral bacteria that enhance breast tumor metastasis
Source: mBio. 2025 Feb 11;16(3):e03595-24. doi: 10.1128/mbio.03595-24 (PMC11898647; doi:10.1128/mbio.03595-24)
Supplement: Table S1 — Fold change and P value data for B. thermoamylovorans-treated cells compared to control cells. [file mbio.03595-24-s0002.txt]

Metabolite	Below threshold?	P value	Mean of B. thermoamylovorans	Mean of Control	Difference	-log10(P value)
Acetoacetyl-CoA	Yes	0.012513	-4.536	-6.372	1.836	1.903
cAMP	Yes	0.035087	-5.766	-6.162	0.3965	1.455
Trehalose 6-phosphate	No	0.091463	-4.712	-5.36	0.6476	1.039
Glyceric acid 1,3-biphosphate	Yes	0.047295	-4.284	-4.672	0.3883	1.325
dAMP	No	0.86131	-4.598	-4.65	0.05213	0.06484
Glucosamine 6-phosphate	No	0.380097	-4.954	-5.236	0.2827	0.4201
dUTP	No	0.363732	-4.286	-4.452	0.1658	0.4392
5-Methyluridine triphosphate	No	0.269517	-4.525	-4.625	0.0995	0.5694
Nicotinic acid	Yes	0.000002	1.812	-4.897	6.709	5.808
Shikimate 3-phosphate	No	0.525039	-4.403	-4.504	0.1009	0.2798
Succinyl-CoA	No	0.611377	-4.358	-4.301	-0.05694	0.2137
FMN	Yes	0.021287	-2.972	-3.851	0.8789	1.672
ADP-ribose	Yes	0.041653	-4.663	-4.261	-0.4014	1.38
2-Phosphoglyceric acid	No	0.556945	-3.719	-3.818	0.09912	0.2542
dUDP	No	0.09242	-3.166	-3.492	0.3257	1.034
dUMP	No	0.510827	-3.449	-3.566	0.1177	0.2917
dIMP	No	0.120628	-3.034	-3.712	0.6779	0.9186
dCMP	No	0.137647	-2.501	-2.853	0.3515	0.8612
Glucose 1-phosphate	No	0.186004	-2.582	-2.732	0.1492	0.7305
Thymidine monophosphate	Yes	0.029684	-1.714	-2.182	0.4684	1.527
Malonyl-CoA	No	0.068984	-1.482	-1.955	0.4733	1.161
dIDP	Yes	0.012217	-1.18	-1.964	0.784	1.913
N-Acetylglucosamine 6-phosphate	Yes	0.011772	-0.725	-1.474	0.7487	1.929
N-Acetyl-glucosamine 1-phosphate	Yes	0.027434	-1.376	-1.715	0.3394	1.562
xanthosine diphosphate	No	0.679123	-1.677	-1.724	0.0468	0.1681
2,3-Diphosphoglyceric acid	No	0.08609	-0.5259	-1.493	0.9671	1.065
D-Ribulose 1,5-bisphosphate	No	0.332895	-1.434	-1.564	0.1303	0.4777
FAD	Yes	0.008279	-1.055	-1.414	0.3596	2.082
6-Phosphogluconate	Yes	0.036281	-0.9534	-1.535	0.582	1.44
Glucose 6-phosphate	No	0.52596	-1.283	-1.349	0.06658	0.279
D-Glyceraldehyde 3-phosphate	No	0.075837	-0.8817	-1.443	0.5617	1.12
3-Phosphoglyceric acid	No	0.606313	-1.388	-1.309	-0.07912	0.2173
XMP	Yes	0.002484	-0.1676	-1.158	0.9901	2.605
dADP	Yes	0.020241	-0.7267	-1.185	0.4581	1.694
TDP	No	0.078063	-0.7015	-1.077	0.3758	1.108
Fructose 1-phosphate	Yes	0.021904	-0.6179	-1.017	0.3991	1.659
dGTP	No	0.362762	-1.242	-1.1	-0.1414	0.4404
dTDP	No	0.078564	-0.3728	-0.7684	0.3956	1.105
dCDP	No	0.159857	0.2065	-0.1037	0.3102	0.7963
dATP	No	0.602078	0.01105	-0.07652	0.08757	0.2203
Glycerol 3-phosphate	Yes	0.00164	0.6646	0.02324	0.6413	2.785
GPG	Yes	0.000468	0.7509	-0.01494	0.7658	3.33
Glycerylphosphorylethanolamine	Yes	0.016527	0.322	0.02916	0.2929	1.782
ADP-glucose	No	0.158076	0.326	0.1605	0.1655	0.8011
Ribose 1-phosphate	No	0.395133	0.4893	0.3481	0.1412	0.4033
GMP	No	0.079869	1.199	0.7545	0.4446	1.098
DHAP	No	0.778881	1.012	1.113	-0.1009	0.1085
dCTP	No	0.379078	1.267	1.083	0.1838	0.4213
GDP-glucose	No	0.465972	1.42	1.315	0.1048	0.3316
5-Methyldeoxyuridine triphosphate	No	0.141281	1.461	1.26	0.2014	0.8499
Thiamine Triphosphate	No	0.328411	1.819	1.67	0.1484	0.4836
CMP	Yes	0.037678	2.214	1.77	0.4442	1.424
GDP	No	0.073553	2.288	1.939	0.3486	1.133
sedoheptulose-1,7-bisphosphatase	Yes	0.033409	2.514	2.163	0.3509	1.476
NADP	No	0.123555	1.838	2.221	-0.3823	0.9081
Erythrose-4P	No	0.134191	2.833	2.591	0.2421	0.8723
D-Sedoheptulose 1-phosphate	Yes	0.004206	2.867	2.434	0.4336	2.376
Ribose-5P	No	0.105247	3.286	2.908	0.3776	0.9778
UMP	Yes	0.007343	3.523	2.954	0.5688	2.134
D-Sedoheptulose 7-phosphate	Yes	0.046607	3.567	3.168	0.3989	1.332
Uridine diphosphate glucuronic acid	No	0.882913	3.411	3.381	0.03087	0.05408
Fructose 6-phosphate	Yes	0.024126	4.036	3.514	0.5223	1.618
CDP	No	0.052326	4.263	3.862	0.4008	1.281
Coenzyme A	No	0.289065	3.638	3.842	-0.2049	0.539
NADPH	No	0.828838	3.803	3.731	0.07228	0.08153
AMP	No	0.071944	4.147	3.836	0.3103	1.143
D-Ribulose 5-phosphate	Yes	0.025415	4.606	4.092	0.5134	1.595
PRPP	No	0.586569	4.142	4.24	-0.09854	0.2317
IMP	Yes	0.012509	5.029	4.335	0.6948	1.903
Uridine diphosphate-N-acetylgalactosamine	Yes	0.022357	4.934	4.575	0.3588	1.651
UDP	Yes	0.030282	5.023	4.615	0.4081	1.519
GTP	No	0.6095	4.776	4.861	-0.08449	0.215
NADH	No	0.146547	4.779	4.506	0.2726	0.834
ADP	Yes	0.011141	5.443	4.898	0.5451	1.953
Acetyl-CoA	No	0.085348	5.222	4.936	0.2866	1.069
NAD	Yes	0.001622	4.265	4.974	-0.7098	2.79
UDP-glucose	Yes	0.008755	5.88	5.378	0.5013	2.058
Phosphocreatine	Yes	0.016059	5.963	5.569	0.3942	1.794
CTP	No	0.229898	6.398	6.187	0.2109	0.6385
UTP	No	0.400764	7.062	6.93	0.1324	0.3971
ATP	No	0.240366	7.398	7.223	0.1743	0.6191
Fructose 1,6-bisphosphate	No	0.054204	8.553	8.145	0.4076	1.266
Biotin			-3.167
6-dimethylaminopurine	No	0.336492	-9.995	-10.31	0.3104	0.473
Pyridoxic acid	No	0.417434	-8.823	-9.103	0.28	0.3794
7-Methylguanosine	No	0.618682	-7.175	-7.285	0.1102	0.2085
7-Methylguanine	No	0.7986	-7.204	-7.144	-0.05997	0.09767
5-Methylcytidine	No	0.47942	-5.828	-5.908	0.07979	0.3193
1-Methyladenosine	No	0.470344	-5.842	-5.741	-0.1011	0.3276
Melatonin	No	0.87894	-5.189	-5.205	0.01588	0.05604
Hippuric acid	No	0.229611	-4.701	-4.979	0.2774	0.639
Propionylcholine	No	0.177503	-4.665	-4.859	0.1938	0.7508
N6,N6,N6-Trimethyl-L-lysine	Yes	0.00794	-4.253	-4.738	0.4854	2.1
1-Methylguanine	Yes	0.006551	-4.294	-4.841	0.5469	2.184
Cytosine	Yes	0.02919	-3.726	-4.233	0.5078	1.535
Thiamine	No	0.051681	-3.322	-4.083	0.7607	1.287
Cystine	Yes	0.024051	-1.82	-3.492	1.672	1.619
Folic acid	No	0.222266	-3.424	-3.761	0.3373	0.6531
Riboflavin	Yes	0.032108	-3.62	-4.188	0.5682	1.493
Deoxyadenosine	Yes	0.029973	-3.553	-3.974	0.4202	1.523
2'-Deoxyinosine	No	0.524854	-3.976	-4.141	0.1655	0.28
Guanidinoethyl sulfonate	Yes	0.032988	-3.382	-4.01	0.6276	1.482
Indole	No	0.958415	-4.026	-4.019	-0.007104	0.01845
Indole-3-aldehyde	No	0.396988	-3.989	-3.925	-0.06341	0.4012
Pyridoxamine	No	0.161695	-4.089	-3.837	-0.2515	0.7913
Deoxyguanosine	No	0.601077	-3.26	-3.181	-0.07907	0.2211
2'-Deoxycytidine	No	0.127567	-2.946	-3.341	0.3957	0.8943
Xanthosine	Yes	0.0055	-2.417	-3.142	0.7248	2.26
1-Methyl-4-imidazoleacetic acid	Yes	0.032481	-2.715	-3.059	0.3443	1.488
Imidazolepropionic acid	Yes	0.032481	-2.715	-3.059	0.3443	1.488
Pyridoxal	Yes	0.008299	-2.629	-2.983	0.354	2.081
Dimethylglycine	Yes	0.015274	-2.395	-2.819	0.4239	1.816
Trimethylamine N-oxide	Yes	0.027002	-2.185	-2.484	0.2984	1.569
SAH	No	0.693243	-2.152	-2.22	0.06813	0.1591
Propionyl-carnitine	Yes	0.044935	-2.564	-2.326	-0.2386	1.347
N2-(D-1-Carboxyethyl)-L-lysine	No	0.144566	-2.08	-2.325	0.2455	0.8399
Cystathionine	Yes	0.014501	-1.723	-2.1	0.3768	1.839
Homocysteine	Yes	0.027046	-1.444	-1.926	0.4819	1.568
N2-(D-1-Carboxyethyl)-L-lysine	No	0.061566	-1.559	-1.993	0.4341	1.211
Acetylcholine	Yes	0.004315	-1.149	-1.726	0.5767	2.365
Guanine	No	0.087989	-0.932	-1.483	0.5513	1.056
Protocatechuate	Yes	0.016174	-0.737	-1.146	0.4095	1.791
Glutamylcysteine	Yes	0.031149	-0.2122	-1.164	0.9518	1.507
Hypoxanthine	No	0.69093	-0.7722	-0.7155	-0.05663	0.1606
Pantothenate	Yes	0.047618	-0.206	-0.5585	0.3525	1.322
Cysteine	No	0.289994	-0.1227	-0.3222	0.1995	0.5376
Cytidine	No	0.830768	-0.3544	-0.3852	0.03084	0.08052
Nicotinamide	Yes	0.00054	-1.723	-0.2861	-1.437	3.268
Adenine	Yes	0.023473	0.2385	-0.438	0.6766	1.629
Thymine	Yes	0.025001	0.3177	-0.06477	0.3825	1.602
Carnitine	Yes	0.003957	0.5315	0.0552	0.4763	2.403
5'-Deoxy-5'-methylthioadenosine	No	0.453812	0.4505	0.2335	0.217	0.3431
Guanidinoacetate	Yes	0.022752	0.8162	0.4498	0.3665	1.643
Imidazoleacetic acid	No	0.074424	0.8382	0.4768	0.3614	1.128
Guanosine	No	0.344811	0.3932	0.5517	-0.1585	0.4624
Indole-3-carboxylic acid	No	0.157409	0.8867	0.6149	0.2718	0.803
Xanthine	Yes	0.018603	0.9298	0.562	0.3678	1.73
Allantoin	Yes	0.044516	1.027	0.7297	0.2971	1.351
Trimethylamine	No	0.215965	1.028	0.6779	0.3501	0.6656
Butyrobetaine	Yes	0.02864	1.051	0.7217	0.3291	1.543
Pyroglutamic acid	Yes	0.000438	1.349	0.5992	0.7501	3.358
Adenosine	No	0.613251	1.216	1.08	0.1362	0.2124
Orotic acid	No	0.276341	1.235	1.636	-0.4003	0.5586
Pyridoxine	Yes	0.009233	1.996	1.594	0.4018	2.035
Choline	Yes	0.024046	2.439	2.104	0.336	1.619
Creatinine	No	0.229452	3.165	2.945	0.2202	0.6393
Betaine	Yes	0.00466	3.903	3.379	0.5241	2.332
Acetyl carnitine	Yes	0.024658	4.643	4.291	0.3525	1.608
SAM	No	0.509188	4.774	4.676	0.09786	0.2931
glutathione	No	0.054192	6.043	5.771	0.2718	1.266
Inosine	No	0.384146	6.111	6.375	-0.2635	0.4155
Creatine	Yes	0.016777	7.197	6.841	0.3566	1.775
Glycerophosphocholine	Yes	0.02448	7.345	7.046	0.2994	1.611
Phosphocholine	Yes	0.011946	10.29	9.923	0.3672	1.923
Synephrine	No	0.702289	-5.526	-5.601	0.0744	0.1535
3-Methoxytyramine	No	0.175605	-5.063	-5.383	0.3192	0.7555
Agmatine	Yes	0.046012	-4.659	-5.022	0.3629	1.337
5-Aminolevulinic acid	No	0.451214	-3.814	-4.036	0.222	0.3456
N-Methyltryptamine	No	0.534706	-3.783	-3.917	0.1339	0.2719
5-Hydroxy-L-tryptophan	Yes	0.035788	-5.299	-4.577	-0.7228	1.446
N1-Acetylspermidine	Yes	0.033251	-2.761	-3.365	0.6043	1.478
Aminoacetone	No	0.177103	-3.368	-3.604	0.2356	0.7518
DOPA	No	0.378386	-3.914	-3.654	-0.2597	0.4221
5-Hydroxylysine	No	0.321295	-3.192	-3.461	0.2689	0.4931
DOPAC	Yes	0.013096	-1.682	-3.87	2.188	1.883
N6-Acetyl-L-lysine	Yes	0.043626	-2.612	-2.977	0.3646	1.36
Homovanillic acid	No	0.438217	-2.849	-3.04	0.1917	0.3583
N-Acetylputrescine	Yes	0.003251	-1.467	-2.371	0.9034	2.488
Pipecolic acid	Yes	0.021837	-1.77	-2.329	0.5587	1.661
p-Aminobenzoic acid	No	0.057316	0.08446	-1.771	1.855	1.242
Xanthurenic acid	No	0.437472	-2.2	-2.351	0.1508	0.359
Homoarginine	No	0.729266	-2.322	-2.166	-0.1559	0.1371
Kynurenine	No	0.765181	-1.662	-1.726	0.0632	0.1162
4-Hydroxy-L-glutamic acid	No	0.974224	-1.684	-1.674	-0.009685	0.01134
Carnosine	Yes	0.018695	-0.9384	-1.578	0.6394	1.728
Cadaverine	No	0.068706	-0.9433	-1.496	0.5523	1.163
Homocitrulline	No	0.216118	-1.107	-1.284	0.1776	0.6653
Alanine	Yes	0.03508	-0.9524	-1.275	0.3229	1.455
3-Methylhistidine	No	0.285615	-0.3257	-0.5065	0.1808	0.5442
1-Methylhistidine	No	0.242224	-0.1959	-0.4101	0.2141	0.6158
Homoserine	No	0.229575	0.2207	-0.1266	0.3473	0.6391
Argininosuccinic acid	No	0.051593	0.6628	0.135	0.5278	1.287
Spermine	No	0.580924	0.5849	0.9636	-0.3786	0.2359
Urocanic acid	No	0.826706	0.9784	1.01	-0.03116	0.08265
2-Amino-3-hydroxysuccinic Acid	No	0.965807	1.165	1.173	-0.007415	0.01511
alpha-Aminoisobutyric acid	Yes	0.022872	2.205	1.531	0.673	1.641
Ornithine	No	0.055593	1.828	1.432	0.3962	1.255
alpha-Aminobutyric acid	No	0.923951	1.437	1.421	0.01639	0.03435
Citrulline	No	0.296202	1.244	1.077	0.1663	0.5284
2-Aminoadipic acid	No	0.189431	1.984	1.746	0.2377	0.7225
Anserine	No	0.325027	2.105	1.948	0.1572	0.4881
Allysine	No	0.527283	2.552	2.432	0.12	0.278
4-Hydroxyproline	Yes	0.026637	3.457	3.075	0.3816	1.575
Tryptophan	No	0.329916	4.295	4.114	0.1812	0.4816
Arginine	No	0.245871	4.7	4.492	0.2081	0.6093
Spermidine	No	0.640605	4.572	4.685	-0.1137	0.1934
Putrescine	No	0.056184	6.062	5.459	0.6025	1.25
Asparagine	No	0.104126	5.522	5.265	0.2561	0.9824
Histidine	No	0.774389	5.599	5.646	-0.04737	0.111
Lysine	No	0.121521	6.273	5.864	0.4091	0.9154
Phenylalanine	No	0.261627	6.402	5.94	0.4617	0.5823
Gamma-aminobutyric acid	Yes	0.010506	5.957	5.559	0.398	1.979
Methionine	Yes	0.038526	6.685	6.285	0.3997	1.414
Serine	Yes	0.00066	6.996	6.606	0.3893	3.18
Leucine	No	0.53251	7.358	7.22	0.1377	0.2737
Valine	No	0.207902	7.32	7.092	0.2275	0.6821
Tyrosine	No	0.974835	7.262	7.252	0.009805	0.01107
Hypotaurine	No	0.155439	7.068	6.86	0.2081	0.8084
Isoleucine	No	0.536512	7.636	7.519	0.1174	0.2704
Aspartic acid	No	0.357986	7.892	7.692	0.2	0.4461
Sarcosine	Yes	0.002246	7.906	7.712	0.1946	2.649
Guanidoacetic acid	No	0.288909	8.205	7.973	0.2326	0.5392
Alanine	No	0.929705	8.398	8.364	0.03387	0.03165
Proline	No	0.690906	8.629	8.557	0.072	0.1606
Threonine	No	0.518291	9.035	8.828	0.2066	0.2854
Taurine	No	0.177788	9.194	9.016	0.1788	0.7501
Glutamine	Yes	0.009129	9.784	9.228	0.5565	2.04
Glycine	No	0.817713	9.959	9.876	0.08256	0.0874
Glutamic acid	No	0.105164	11.17	10.87	0.3046	0.9781
Acetoacetic acid	No	0.912278	-1.813	-1.829	0.01598	0.03987
cis-Aconitic acid	Yes	0.002302	1.207	0.5258	0.6811	2.638
a-Hydroxyglutaric acid	No	0.36811	2.296	2.118	0.1781	0.434
a-Ketoglutaric acid	No	0.055135	6.702	6.393	0.3094	1.259
3-Hydroxybutyric acid	No	0.223581	1.608	0.3322	1.275	0.6506
Citric acid	No	0.202368	6.506	6.307	0.1984	0.6939
Ethylmalonic acid	No	0.448625	-4.636	-4.321	-0.3148	0.3481
Fumaric acid	No	0.951922	5.114	5.106	0.008383	0.0214
Gluconic acid	No	0.543828	5.733	5.838	-0.1053	0.2645
Glutaric Acid	No	0.08912	-1.176	-1.519	0.3434	1.05
Glyceric acid	No	0.778266	1.602	1.688	-0.08606	0.1089
Glycolic acid	Yes	0.013516	1.405	0.8772	0.5281	1.869
Isocitric acid	Yes	0.010661	0.6339	-0.02201	0.6559	1.972
Itaconic acid	No	0.127089	-3.456	-3.701	0.2446	0.8959
Lactic acid	Yes	0.004809	10.74	10.27	0.4672	2.318
Malic acid	Yes	0.02345	3.917	3.52	0.397	1.63
Malonic acid	No	0.34028	0.4311	0.1672	0.2638	0.4682
Methylmalonic acid	No	0.22564	-1.341	-1.528	0.1877	0.6466
Oxaloacetic acid	No	0.730762	0.2645	0.1411	0.1234	0.1362
Pyruvic acid	No	0.102261	5.331	5.048	0.2836	0.9903
Succinic acid	Yes	0.003497	5.927	5.448	0.4791	2.456
