# Supplementary material for: Identification of intratumoral bacteria that enhance breast tumor metastasis
Source: mBio. 2025 Feb 11;16(3):e03595-24. doi: 10.1128/mbio.03595-24 (PMC11898647; doi:10.1128/mbio.03595-24)
Supplement: Table S2 — Fold change and P value data for B. subterraneus-treated cells compared to control cells. [file mbio.03595-24-s0003.txt]

Metabolite	Below threshold?	P value	Mean of B. subterraneus	Mean of Control	Difference	-log10(P value)
Acetoacetyl-CoA	No	0.537646	-5.949	-6.372	0.4229	0.2695
cAMP	No	0.083139	-6.473	-6.162	-0.3105	1.08
Trehalose 6-phosphate	No	0.691806	-5.522	-5.36	-0.1623	0.16
Glyceric acid 1,3-biphosphate	No	0.99106	-4.675	-4.672	-0.003524	0.0039
dAMP	No	0.407511	-5.018	-4.65	-0.3675	0.3899
Glucosamine 6-phosphate	No	0.30031	-5.669	-5.236	-0.4325	0.5224
dUTP	No	0.050979	-4.845	-4.452	-0.3932	1.293
5-Methyluridine triphosphate	Yes	0.025173	-4.878	-4.625	-0.2534	1.599
Nicotinic acid	Yes	0.000004	0.9053	-4.897	5.802	5.399
Shikimate 3-phosphate	No	0.145571	-4.649	-4.504	-0.145	0.8369
Succinyl-CoA	No	0.112651	-4.521	-4.301	-0.2208	0.9483
FMN	No	0.927027	-3.827	-3.851	0.0234	0.03291
ADP-ribose	No	0.165945	-4.54	-4.261	-0.2785	0.78
2-Phosphoglyceric acid	No	0.441454	-3.91	-3.818	-0.09152	0.3551
dUDP	No	0.064312	-3.815	-3.492	-0.3239	1.192
dUMP	Yes	0.026143	-4.004	-3.566	-0.4377	1.583
dIMP	No	0.932781	-3.744	-3.712	-0.03186	0.03022
dCMP	No	0.274304	-3.203	-2.853	-0.35	0.5618
Glucose 1-phosphate	No	0.203723	-2.903	-2.732	-0.1716	0.691
Thymidine monophosphate	No	0.137718	-2.442	-2.182	-0.2592	0.861
Malonyl-CoA	No	0.619074	-1.856	-1.955	0.09913	0.2083
dIDP	No	0.611792	-2.084	-1.964	-0.12	0.2134
N-Acetylglucosamine 6-phosphate	No	0.854243	-1.512	-1.474	-0.03799	0.06842
N-Acetyl-glucosamine 1-phosphate	No	0.203647	-1.955	-1.715	-0.2399	0.6911
xanthosine diphosphate	No	0.089787	-1.939	-1.724	-0.2152	1.047
2,3-Diphosphoglyceric acid	No	0.840789	-1.589	-1.493	-0.09612	0.07531
D-Ribulose 1,5-bisphosphate	Yes	0.020818	-1.874	-1.564	-0.3092	1.682
FAD	No	0.39252	-1.573	-1.414	-0.1583	0.4061
6-Phosphogluconate	No	0.956218	-1.55	-1.535	-0.01501	0.01944
Glucose 6-phosphate	Yes	0.017718	-1.697	-1.349	-0.3482	1.752
D-Glyceraldehyde 3-phosphate	No	0.375956	-1.766	-1.443	-0.3229	0.4249
3-Phosphoglyceric acid	Yes	0.044073	-1.564	-1.309	-0.2554	1.356
XMP	No	0.212078	-1.394	-1.158	-0.2363	0.6735
dADP	No	0.20739	-1.432	-1.185	-0.2474	0.6832
TDP	No	0.191182	-1.327	-1.077	-0.2498	0.7186
Fructose 1-phosphate	No	0.20726	-1.562	-1.017	-0.5449	0.6835
dGTP	Yes	0.034002	-1.417	-1.1	-0.3171	1.468
dTDP	No	0.308054	-0.9333	-0.7684	-0.1649	0.5114
dCDP	No	0.118745	-0.3664	-0.1037	-0.2627	0.9254
dATP	Yes	0.026183	-0.4663	-0.07652	-0.3898	1.582
Glycerol 3-phosphate	No	0.300267	-0.13	0.02324	-0.1532	0.5225
GPG	Yes	0.048256	0.2944	-0.01494	0.3093	1.316
Glycerylphosphorylethanolamine	No	0.0692	-0.2194	0.02916	-0.2486	1.16
ADP-glucose	Yes	0.043821	-0.1286	0.1605	-0.2891	1.358
Ribose 1-phosphate	No	0.072684	-0.01109	0.3481	-0.3592	1.139
GMP	No	0.753099	0.6674	0.7545	-0.08711	0.1231
DHAP	No	0.329626	0.7793	1.113	-0.3339	0.482
dCTP	No	0.050148	0.8293	1.083	-0.254	1.3
GDP-glucose	Yes	0.04159	1.008	1.315	-0.307	1.381
5-Methyldeoxyuridine triphosphate	Yes	0.007983	0.8839	1.26	-0.3762	2.098
Thiamine Triphosphate	Yes	0.046589	1.325	1.67	-0.3457	1.332
CMP	No	0.860675	1.725	1.77	-0.04468	0.06516
GDP	No	0.723436	1.878	1.939	-0.06127	0.1406
sedoheptulose-1,7-bisphosphatase	No	0.176866	1.962	2.163	-0.2012	0.7524
NADP	Yes	0.026372	1.851	2.221	-0.3698	1.579
Erythrose-4P	No	0.10038	2.32	2.591	-0.2709	0.9984
D-Sedoheptulose 1-phosphate	No	0.279274	2.252	2.434	-0.1816	0.554
Ribose-5P	No	0.297702	2.676	2.908	-0.2323	0.5262
UMP	No	0.723024	2.867	2.954	-0.08677	0.1408
D-Sedoheptulose 7-phosphate	No	0.57487	3.058	3.168	-0.1093	0.2404
Uridine diphosphate glucuronic acid	No	0.709419	3.294	3.381	-0.08615	0.1491
Fructose 6-phosphate	No	0.956337	3.495	3.514	-0.01965	0.01939
CDP	No	0.436949	3.727	3.862	-0.1359	0.3596
Coenzyme A	No	0.054278	3.434	3.842	-0.4082	1.265
NADPH	No	0.701353	3.854	3.731	0.1229	0.1541
AMP	No	0.731481	3.75	3.836	-0.08664	0.1358
D-Ribulose 5-phosphate	No	0.597828	3.977	4.092	-0.1153	0.2234
PRPP	No	0.14631	4.021	4.24	-0.2196	0.8347
IMP	No	0.405968	4.126	4.335	-0.2082	0.3915
Uridine diphosphate-N-acetylgalactosamine	Yes	0.042627	4.319	4.575	-0.2564	1.37
UDP	No	0.364525	4.465	4.615	-0.1496	0.4383
GTP	No	0.254267	4.698	4.861	-0.1626	0.5947
NADH	No	0.966916	4.517	4.506	0.01067	0.01461
ADP	No	0.519408	4.811	4.898	-0.08638	0.2845
Acetyl-CoA	No	0.123782	4.724	4.936	-0.212	0.9073
NAD	Yes	0.025854	4.666	4.974	-0.3086	1.587
UDP-glucose	No	0.207459	5.227	5.378	-0.1514	0.6831
Phosphocreatine	No	0.053774	5.271	5.569	-0.2981	1.269
CTP	No	0.212123	6.03	6.187	-0.1566	0.6734
UTP	No	0.100577	6.663	6.93	-0.2671	0.9975
ATP	No	0.264825	7.084	7.223	-0.1394	0.577
Fructose 1,6-bisphosphate	No	0.179201	7.886	8.145	-0.2586	0.7467
Biotin			-4.844
6-dimethylaminopurine	No	0.304375	-10.53	-10.31	-0.2241	0.5166
Pyridoxic acid	No	0.205407	-9.558	-9.103	-0.455	0.6874
7-Methylguanosine	No	0.326475	-7.509	-7.285	-0.2238	0.4861
7-Methylguanine	No	0.102231	-7.526	-7.144	-0.3812	0.9904
5-Methylcytidine	Yes	0.003939	-6.359	-5.908	-0.4509	2.405
1-Methyladenosine	Yes	0.021153	-6.158	-5.741	-0.4171	1.675
Melatonin	No	0.910249	-5.139	-5.205	0.06607	0.04084
Hippuric acid	No	0.138806	-5.253	-4.979	-0.2747	0.8576
Propionylcholine	No	0.133802	-5.015	-4.859	-0.1565	0.8735
N6,N6,N6-Trimethyl-L-lysine	No	0.054756	-5.005	-4.738	-0.2666	1.262
1-Methylguanine	No	0.295956	-4.938	-4.841	-0.09726	0.5288
Cytosine	No	0.866077	-4.261	-4.233	-0.02744	0.06244
Thiamine	No	0.602303	-3.894	-4.083	0.1883	0.2202
Cystine	No	0.462238	-3.055	-3.492	0.4368	0.3351
Folic acid	No	0.789776	-3.681	-3.761	0.07973	0.1025
Riboflavin	No	0.470945	-4.347	-4.188	-0.1591	0.327
Deoxyadenosine	Yes	0.039754	-4.356	-3.974	-0.3823	1.401
2'-Deoxyinosine	No	0.130671	-4.688	-4.141	-0.5463	0.8838
Guanidinoethyl sulfonate	No	0.373617	-4.228	-4.01	-0.2186	0.4276
Indole	Yes	0.018784	-4.495	-4.019	-0.4766	1.726
Indole-3-aldehyde	Yes	0.001359	-4.324	-3.925	-0.3989	2.867
Pyridoxamine	Yes	0.013091	-4.355	-3.837	-0.518	1.883
Deoxyguanosine	Yes	0.021793	-3.748	-3.181	-0.567	1.662
2'-Deoxycytidine	No	0.186461	-3.639	-3.341	-0.2977	0.7294
Xanthosine	No	0.080112	-3.449	-3.142	-0.3066	1.096
1-Methyl-4-imidazoleacetic acid	No	0.135914	-3.319	-3.059	-0.2597	0.8667
Imidazolepropionic acid	No	0.135914	-3.319	-3.059	-0.2597	0.8667
Pyridoxal	No	0.395483	-3.116	-2.983	-0.1332	0.4029
Dimethylglycine	No	0.173536	-3.024	-2.819	-0.2054	0.7606
Trimethylamine N-oxide	No	0.054904	-2.808	-2.484	-0.3243	1.26
SAH	No	0.08247	-2.666	-2.22	-0.446	1.084
Propionyl-carnitine	Yes	0.009092	-2.619	-2.326	-0.2928	2.041
N2-(D-1-Carboxyethyl)-L-lysine	No	0.075847	-2.613	-2.325	-0.2881	1.12
Cystathionine	No	0.354236	-2.218	-2.1	-0.1178	0.4507
Homocysteine	No	0.376152	-2.079	-1.926	-0.1522	0.4246
N2-(D-1-Carboxyethyl)-L-lysine	No	0.171015	-2.255	-1.993	-0.2613	0.767
Acetylcholine	Yes	0.000526	-0.7267	-1.726	0.9993	3.279
Guanine	No	0.345521	-1.719	-1.483	-0.2359	0.4615
Protocatechuate	No	0.148658	-1.345	-1.146	-0.1984	0.8278
Glutamylcysteine	No	0.640976	-1.001	-1.164	0.1629	0.1932
Hypoxanthine	Yes	0.013946	-1.21	-0.7155	-0.4947	1.856
Pantothenate	No	0.109038	-0.8572	-0.5585	-0.2987	0.9624
Cysteine	No	0.438147	-0.4551	-0.3222	-0.1329	0.3584
Cytidine	Yes	0.039222	-0.8149	-0.3852	-0.4296	1.406
Nicotinamide	Yes	0.007429	-1.148	-0.2861	-0.8615	2.129
Adenine	No	0.371881	-0.5678	-0.438	-0.1298	0.4296
Thymine	No	0.219814	-0.2299	-0.06477	-0.1651	0.6579
Carnitine	Yes	0.021928	-0.2469	0.0552	-0.3021	1.659
5'-Deoxy-5'-methylthioadenosine	No	0.133333	-0.07975	0.2335	-0.3132	0.8751
Guanidinoacetate	No	0.365439	0.3454	0.4498	-0.1043	0.4372
Imidazoleacetic acid	No	0.31618	0.3028	0.4768	-0.174	0.5001
Guanosine	No	0.05544	0.07249	0.5517	-0.4792	1.256
Indole-3-carboxylic acid	No	0.143101	0.3382	0.6149	-0.2766	0.8444
Xanthine	No	0.150894	0.333	0.562	-0.229	0.8213
Allantoin	No	0.070925	0.4603	0.7297	-0.2694	1.149
Trimethylamine	No	0.146488	0.3566	0.6779	-0.3212	0.8342
Butyrobetaine	Yes	0.025773	0.3862	0.7217	-0.3356	1.589
Pyroglutamic acid	No	0.127625	0.7612	0.5992	0.162	0.8941
Adenosine	No	0.21195	0.7779	1.08	-0.3018	0.6738
Orotic acid	No	0.322841	1.249	1.636	-0.3866	0.491
Pyridoxine	No	0.08018	1.369	1.594	-0.2256	1.096
Choline	No	0.052162	1.828	2.104	-0.2751	1.283
Creatinine	Yes	0.047161	2.619	2.945	-0.3258	1.326
Betaine	No	0.156781	3.182	3.379	-0.197	0.8047
Acetyl carnitine	No	0.058787	4.017	4.291	-0.2733	1.231
SAM	No	0.081439	4.388	4.676	-0.2879	1.089
glutathione	No	0.224856	5.624	5.771	-0.1471	0.6481
Inosine	No	0.119977	5.841	6.375	-0.534	0.9209
Creatine	No	0.080913	6.609	6.841	-0.2321	1.092
Glycerophosphocholine	Yes	0.044566	6.804	7.046	-0.2417	1.351
Phosphocholine	No	0.116195	9.75	9.923	-0.173	0.9348
Synephrine	Yes	0.01099	-6.362	-5.601	-0.7612	1.959
3-Methoxytyramine	No	0.213781	-5.633	-5.383	-0.2505	0.67
Agmatine	Yes	0.002752	-3.733	-5.022	1.289	2.56
5-Aminolevulinic acid	No	0.293541	-4.471	-4.036	-0.4348	0.5323
N-Methyltryptamine	No	0.094943	-4.341	-3.917	-0.4248	1.023
5-Hydroxy-L-tryptophan	Yes	0.039111	-5.4	-4.577	-0.8236	1.408
N1-Acetylspermidine	No	0.564398	-3.502	-3.365	-0.1365	0.2484
Aminoacetone	Yes	0.009681	-3.964	-3.604	-0.3606	2.014
DOPA	No	0.139581	-4.131	-3.654	-0.4764	0.8552
5-Hydroxylysine	No	0.100881	-3.855	-3.461	-0.394	0.9962
DOPAC	Yes	0.032938	-2.369	-3.87	1.501	1.482
N6-Acetyl-L-lysine	Yes	0.040644	-3.213	-2.977	-0.2362	1.391
Homovanillic acid	No	0.639744	-2.923	-3.04	0.1173	0.194
N-Acetylputrescine	No	0.13896	-2.089	-2.371	0.2823	0.8571
Pipecolic acid	No	0.471064	-2.447	-2.329	-0.1183	0.3269
p-Aminobenzoic acid	No	0.589447	-1.32	-1.771	0.4506	0.2296
Xanthurenic acid	No	0.084007	-2.787	-2.351	-0.4363	1.076
Homoarginine	No	0.054395	-3.465	-2.166	-1.299	1.264
Kynurenine	No	0.894826	-1.755	-1.726	-0.02887	0.04826
4-Hydroxy-L-glutamic acid	No	0.148258	-2.076	-1.674	-0.4022	0.829
Carnosine	No	0.440416	-1.72	-1.578	-0.1424	0.3561
Cadaverine	No	0.947916	-1.512	-1.496	-0.01665	0.02323
Homocitrulline	No	0.079582	-1.72	-1.284	-0.4358	1.099
Alanine	No	0.066377	-1.673	-1.275	-0.3975	1.178
3-Methylhistidine	Yes	0.010392	-1.017	-0.5065	-0.5109	1.983
1-Methylhistidine	Yes	0.008349	-0.932	-0.4101	-0.5219	2.078
Homoserine	Yes	0.049649	-0.6544	-0.1266	-0.5277	1.304
Argininosuccinic acid	No	0.155608	-0.185	0.135	-0.32	0.808
Spermine	No	0.197673	0.3118	0.9636	-0.6518	0.7041
Urocanic acid	Yes	0.014706	0.5015	1.01	-0.5081	1.832
2-Amino-3-hydroxysuccinic Acid	No	0.096338	0.823	1.173	-0.3497	1.016
alpha-Aminoisobutyric acid	No	0.14876	1.198	1.531	-0.3331	0.8275
Ornithine	No	0.100301	1.142	1.432	-0.2902	0.9987
alpha-Aminobutyric acid	Yes	0.001192	0.6171	1.421	-0.8035	2.924
Citrulline	No	0.106324	0.7101	1.077	-0.3673	0.9734
2-Aminoadipic acid	No	0.062347	1.372	1.746	-0.3741	1.205
Anserine	Yes	0.018652	1.53	1.948	-0.4179	1.729
Allysine	Yes	0.015228	1.741	2.432	-0.6912	1.817
4-Hydroxyproline	Yes	0.031552	2.685	3.075	-0.3901	1.501
Tryptophan	No	0.575994	3.995	4.114	-0.1193	0.2396
Arginine	No	0.528973	4.368	4.492	-0.124	0.2766
Spermidine	No	0.100854	4.225	4.685	-0.4605	0.9963
Putrescine	No	0.500142	5.285	5.459	-0.1743	0.3009
Asparagine	Yes	0.019682	4.854	5.265	-0.411	1.706
Histidine	No	0.058264	5.2	5.646	-0.4464	1.235
Lysine	No	0.306499	5.624	5.864	-0.2396	0.5136
Phenylalanine	No	0.09268	5.386	5.94	-0.5538	1.033
Gamma-aminobutyric acid	No	0.075046	5.368	5.559	-0.1907	1.125
Methionine	No	0.050238	5.646	6.285	-0.6393	1.299
Serine	No	0.071765	6.442	6.606	-0.1641	1.144
Leucine	Yes	0.041599	6.726	7.22	-0.4944	1.381
Valine	No	0.169093	6.878	7.092	-0.2145	0.7719
Tyrosine	No	0.225673	6.853	7.252	-0.3996	0.6465
Hypotaurine	No	0.069759	6.391	6.86	-0.4695	1.156
Isoleucine	Yes	0.047435	7.179	7.519	-0.3396	1.324
Aspartic acid	No	0.071817	7.247	7.692	-0.4447	1.144
Sarcosine	Yes	0.001263	7.318	7.712	-0.3939	2.899
Guanidoacetic acid	No	0.078908	7.635	7.973	-0.3379	1.103
Alanine	No	0.168455	7.838	8.364	-0.5254	0.7735
Proline	Yes	0.046473	8.104	8.557	-0.4535	1.333
Threonine	No	0.086754	8.241	8.828	-0.5869	1.062
Taurine	No	0.05078	8.78	9.016	-0.2353	1.294
Glutamine	No	0.270808	9.048	9.228	-0.1798	0.5673
Glycine	No	0.114924	9.29	9.876	-0.5861	0.9396
Glutamic acid	No	0.14272	10.67	10.87	-0.2011	0.8455
Acetoacetic acid	No	0.051458	-2.342	-1.829	-0.5132	1.289
cis-Aconitic acid	No	0.080226	0.2912	0.5258	-0.2346	1.096
a-Hydroxyglutaric acid	No	0.099943	1.673	2.118	-0.4447	1
a-Ketoglutaric acid	Yes	0.030933	6.066	6.393	-0.3272	1.51
3-Hydroxybutyric acid	No	0.352366	-0.8659	0.3322	-1.198	0.453
Citric acid	Yes	0.020319	5.852	6.307	-0.4552	1.692
Ethylmalonic acid	No	0.117339	-5.086	-4.321	-0.7645	0.9306
Fumaric acid	Yes	0.004227	4.727	5.106	-0.379	2.374
Gluconic acid	Yes	0.014001	5.184	5.838	-0.6538	1.854
Glutaric Acid	No	0.136089	-1.811	-1.519	-0.292	0.8662
Glyceric acid	No	0.065284	1.014	1.688	-0.6739	1.185
Glycolic acid	No	0.437512	0.7505	0.8772	-0.1266	0.359
Isocitric acid	No	0.683876	-0.1017	-0.02201	-0.07966	0.165
Itaconic acid	Yes	0.000078	-4.223	-3.701	-0.5218	4.11
Lactic acid	Yes	0.012217	9.909	10.27	-0.3627	1.913
Malic acid	Yes	0.036749	3.237	3.52	-0.2833	1.435
Malonic acid	No	0.333178	-0.0495	0.1672	-0.2167	0.4773
Methylmalonic acid	No	0.078349	-1.702	-1.528	-0.174	1.106
Oxaloacetic acid	No	0.266245	-0.3257	0.1411	-0.4668	0.5747
Pyruvic acid	Yes	0.010641	4.533	5.048	-0.5153	1.973
Succinic acid	No	0.11752	5.195	5.448	-0.2531	0.9299
