# Supplementary material for: Identification of intratumoral bacteria that enhance breast tumor metastasis
Source: mBio. 2025 Feb 11;16(3):e03595-24. doi: 10.1128/mbio.03595-24 (PMC11898647; doi:10.1128/mbio.03595-24)
Supplement: Table S3 — Fold change and P value data for B. thermoamylovorans-treated cells compared to B. subterraneus-treated cells. [file mbio.03595-24-s0004.txt]

Metabolite	Below threshold?	P value	Mean of B. thermoamylovorans	Mean of B. subterraneus	Difference	-log10(P value)
Acetoacetyl-CoA	No	0.119064	-4.536	-5.949	1.413	0.9242
cAMP	Yes	0.013017	-5.766	-6.473	0.707	1.885
Trehalose 6-phosphate	Yes	0.048057	-4.712	-5.522	0.8098	1.318
Glyceric acid 1,3-biphosphate	No	0.336231	-4.284	-4.675	0.3918	0.4734
dAMP	No	0.298835	-4.598	-5.018	0.4196	0.5246
Glucosamine 6-phosphate	No	0.188225	-4.954	-5.669	0.7152	0.7253
dUTP	Yes	0.004842	-4.286	-4.845	0.559	2.315
5-Methyluridine triphosphate	Yes	0.002571	-4.525	-4.878	0.3529	2.59
Nicotinic acid	Yes	0.001515	1.812	0.9053	0.9068	2.82
Shikimate 3-phosphate	No	0.240477	-4.403	-4.649	0.2459	0.6189
Succinyl-CoA	No	0.321712	-4.358	-4.521	0.1638	0.4925
FMN	Yes	0.003068	-2.972	-3.827	0.8556	2.513
ADP-ribose	No	0.65594	-4.663	-4.54	-0.1229	0.1831
2-Phosphoglyceric acid	No	0.324685	-3.719	-3.91	0.1906	0.4885
dUDP	Yes	0.027846	-3.166	-3.815	0.6496	1.555
dUMP	Yes	0.038161	-3.449	-4.004	0.5555	1.418
dIMP	Yes	0.027149	-3.034	-3.744	0.7097	1.566
dCMP	No	0.110771	-2.501	-3.203	0.7015	0.9556
Glucose 1-phosphate	No	0.108031	-2.582	-2.903	0.3209	0.9665
Thymidine monophosphate	Yes	0.008193	-1.714	-2.442	0.7276	2.087
Malonyl-CoA	No	0.089888	-1.482	-1.856	0.3742	1.046
dIDP	Yes	0.006562	-1.18	-2.084	0.904	2.183
N-Acetylglucosamine 6-phosphate	Yes	0.000266	-0.725	-1.512	0.7867	3.576
N-Acetyl-glucosamine 1-phosphate	Yes	0.042258	-1.376	-1.955	0.5793	1.374
xanthosine diphosphate	No	0.200025	-1.677	-1.939	0.262	0.6989
2,3-Diphosphoglyceric acid	Yes	0.002598	-0.5259	-1.589	1.063	2.585
D-Ribulose 1,5-bisphosphate	Yes	0.039204	-1.434	-1.874	0.4395	1.407
FAD	No	0.065027	-1.055	-1.573	0.5179	1.187
6-Phosphogluconate	Yes	0.0423	-0.9534	-1.55	0.597	1.374
Glucose 6-phosphate	Yes	0.001776	-1.283	-1.697	0.4147	2.751
D-Glyceraldehyde 3-phosphate	No	0.070815	-0.8817	-1.766	0.8847	1.15
3-Phosphoglyceric acid	No	0.249742	-1.388	-1.564	0.1763	0.6025
XMP	Yes	0.004021	-0.1676	-1.394	1.226	2.396
dADP	Yes	0.013922	-0.7267	-1.432	0.7055	1.856
TDP	Yes	0.024656	-0.7015	-1.327	0.6257	1.608
Fructose 1-phosphate	No	0.092636	-0.6179	-1.562	0.944	1.033
dGTP	No	0.307705	-1.242	-1.417	0.1758	0.5119
dTDP	Yes	0.039013	-0.3728	-0.9333	0.5605	1.409
dCDP	Yes	0.036995	0.2065	-0.3664	0.5729	1.432
dATP	Yes	0.016734	0.01105	-0.4663	0.4773	1.776
Glycerol 3-phosphate	Yes	0.003649	0.6646	-0.13	0.7946	2.438
GPG	Yes	0.02473	0.7509	0.2944	0.4565	1.607
Glycerylphosphorylethanolamine	Yes	0.005571	0.322	-0.2194	0.5414	2.254
ADP-glucose	Yes	0.012387	0.326	-0.1286	0.4546	1.907
Ribose 1-phosphate	No	0.08383	0.4893	-0.01109	0.5004	1.077
GMP	No	0.141537	1.199	0.6674	0.5317	0.8491
DHAP	No	0.45456	1.012	0.7793	0.2329	0.3424
dCTP	No	0.092001	1.267	0.8293	0.4377	1.036
GDP-glucose	Yes	0.038746	1.42	1.008	0.4118	1.412
5-Methyldeoxyuridine triphosphate	Yes	0.003127	1.461	0.8839	0.5775	2.505
Thiamine Triphosphate	Yes	0.004392	1.819	1.325	0.4941	2.357
CMP	No	0.149398	2.214	1.725	0.4889	0.8257
GDP	No	0.085531	2.288	1.878	0.4098	1.068
sedoheptulose-1,7-bisphosphatase	Yes	0.023593	2.514	1.962	0.5521	1.627
NADP	No	0.955541	1.838	1.851	-0.01255	0.01975
Erythrose-4P	Yes	0.004978	2.833	2.32	0.513	2.303
D-Sedoheptulose 1-phosphate	Yes	0.019908	2.867	2.252	0.6153	1.701
Ribose-5P	Yes	0.035726	3.286	2.676	0.6099	1.447
UMP	No	0.06375	3.523	2.867	0.6555	1.196
D-Sedoheptulose 7-phosphate	Yes	0.046299	3.567	3.058	0.5082	1.334
Uridine diphosphate glucuronic acid	No	0.675456	3.411	3.294	0.117	0.1704
Fructose 6-phosphate	No	0.208907	4.036	3.495	0.5419	0.68
CDP	Yes	0.049738	4.263	3.727	0.5367	1.303
Coenzyme A	No	0.212032	3.638	3.434	0.2033	0.6736
NADPH	No	0.785236	3.803	3.854	-0.05065	0.105
AMP	No	0.210555	4.147	3.75	0.397	0.6766
D-Ribulose 5-phosphate	No	0.058139	4.606	3.977	0.6287	1.236
PRPP	No	0.443457	4.142	4.021	0.121	0.3531
IMP	Yes	0.024034	5.029	4.126	0.903	1.619
Uridine diphosphate-N-acetylgalactosamine	Yes	0.002885	4.934	4.319	0.6152	2.54
UDP	Yes	0.034698	5.023	4.465	0.5576	1.46
GTP	No	0.599937	4.776	4.698	0.07814	0.2219
NADH	No	0.433899	4.779	4.517	0.2619	0.3626
ADP	Yes	0.006367	5.443	4.811	0.6315	2.196
Acetyl-CoA	Yes	0.022973	5.222	4.724	0.4987	1.639
NAD	Yes	0.017051	4.265	4.666	-0.4012	1.768
UDP-glucose	Yes	0.00236	5.88	5.227	0.6527	2.627
Phosphocreatine	Yes	0.001984	5.963	5.271	0.6923	2.702
CTP	No	0.095863	6.398	6.03	0.3675	1.018
UTP	Yes	0.039128	7.062	6.663	0.3996	1.408
ATP	Yes	0.019983	7.398	7.084	0.3137	1.699
Fructose 1,6-bisphosphate	Yes	0.027963	8.553	7.886	0.6661	1.553
Biotin	Yes	0.013205	-3.167	-4.844	1.678	1.879
6-dimethylaminopurine	No	0.111673	-9.995	-10.53	0.5344	0.9521
Pyridoxic acid	Yes	0.031932	-8.823	-9.558	0.735	1.496
7-Methylguanosine	Yes	0.008323	-7.175	-7.509	0.334	2.08
7-Methylguanine	No	0.142108	-7.204	-7.526	0.3213	0.8474
5-Methylcytidine	Yes	0.002643	-5.828	-6.359	0.5306	2.578
1-Methyladenosine	Yes	0.008341	-5.842	-6.158	0.316	2.079
Melatonin	No	0.943611	-5.189	-5.139	-0.05019	0.02521
Hippuric acid	Yes	0.033989	-4.701	-5.253	0.5521	1.469
Propionylcholine	Yes	0.03523	-4.665	-5.015	0.3503	1.453
N6,N6,N6-Trimethyl-L-lysine	Yes	0.010396	-4.253	-5.005	0.752	1.983
1-Methylguanine	Yes	0.020173	-4.294	-4.938	0.6441	1.695
Cytosine	Yes	0.007289	-3.726	-4.261	0.5352	2.137
Thiamine	No	0.182065	-3.322	-3.894	0.5724	0.7398
Cystine	Yes	0.009524	-1.82	-3.055	1.235	2.021
Folic acid	No	0.342501	-3.424	-3.681	0.2576	0.4653
Riboflavin	Yes	0.002156	-3.62	-4.347	0.7274	2.666
Deoxyadenosine	Yes	0.001692	-3.553	-4.356	0.8025	2.772
2'-Deoxyinosine	Yes	0.043026	-3.976	-4.688	0.7117	1.366
Guanidinoethyl sulfonate	Yes	0.023735	-3.382	-4.228	0.8462	1.625
Indole	No	0.056958	-4.026	-4.495	0.4695	1.244
Indole-3-aldehyde	Yes	0.024812	-3.989	-4.324	0.3355	1.605
Pyridoxamine	No	0.284273	-4.089	-4.355	0.2665	0.5463
Deoxyguanosine	Yes	0.015342	-3.26	-3.748	0.4879	1.814
2'-Deoxycytidine	Yes	0.023597	-2.946	-3.639	0.6934	1.627
Xanthosine	Yes	0.001291	-2.417	-3.449	1.031	2.889
1-Methyl-4-imidazoleacetic acid	Yes	0.019163	-2.715	-3.319	0.604	1.718
Imidazolepropionic acid	Yes	0.019163	-2.715	-3.319	0.604	1.718
Pyridoxal	Yes	0.045181	-2.629	-3.116	0.4872	1.345
Dimethylglycine	Yes	0.009194	-2.395	-3.024	0.6293	2.036
Trimethylamine N-oxide	Yes	0.00666	-2.185	-2.808	0.6227	2.177
SAH	No	0.065388	-2.152	-2.666	0.5142	1.185
Propionyl-carnitine	No	0.550973	-2.564	-2.619	0.05423	0.2589
N2-(D-1-Carboxyethyl)-L-lysine	Yes	0.033351	-2.08	-2.613	0.5337	1.477
Cystathionine	Yes	0.015436	-1.723	-2.218	0.4946	1.811
Homocysteine	Yes	0.000663	-1.444	-2.079	0.6341	3.179
N2-(D-1-Carboxyethyl)-L-lysine	Yes	0.009614	-1.559	-2.255	0.6954	2.017
Acetylcholine	Yes	0.006556	-1.149	-0.7267	-0.4226	2.183
Guanine	Yes	0.015702	-0.932	-1.719	0.7873	1.804
Protocatechuate	Yes	0.001517	-0.737	-1.345	0.6079	2.819
Glutamylcysteine	Yes	0.004414	-0.2122	-1.001	0.7889	2.355
Hypoxanthine	Yes	0.003858	-0.7722	-1.21	0.4381	2.414
Pantothenate	Yes	0.023041	-0.206	-0.8572	0.6512	1.637
Cysteine	No	0.076379	-0.1227	-0.4551	0.3324	1.117
Cytidine	Yes	0.00765	-0.3544	-0.8149	0.4605	2.116
Nicotinamide	Yes	0.006894	-1.723	-1.148	-0.5758	2.162
Adenine	Yes	0.022939	0.2385	-0.5678	0.8064	1.639
Thymine	Yes	0.005066	0.3177	-0.2299	0.5476	2.295
Carnitine	Yes	0.001228	0.5315	-0.2469	0.7784	2.911
5'-Deoxy-5'-methylthioadenosine	No	0.115889	0.4505	-0.07975	0.5302	0.936
Guanidinoacetate	Yes	0.022237	0.8162	0.3454	0.4708	1.653
Imidazoleacetic acid	Yes	0.010094	0.8382	0.3028	0.5354	1.996
Guanosine	No	0.097321	0.3932	0.07249	0.3207	1.012
Indole-3-carboxylic acid	No	0.061606	0.8867	0.3382	0.5485	1.21
Xanthine	Yes	0.008874	0.9298	0.333	0.5968	2.052
Allantoin	Yes	0.002019	1.027	0.4603	0.5665	2.695
Trimethylamine	Yes	0.032599	1.028	0.3566	0.6713	1.487
Butyrobetaine	Yes	0.003541	1.051	0.3862	0.6646	2.451
Pyroglutamic acid	Yes	0.000186	1.349	0.7612	0.5882	3.731
Adenosine	No	0.089983	1.216	0.7779	0.438	1.046
Orotic acid	No	0.960864	1.235	1.249	-0.0137	0.01734
Pyridoxine	Yes	0.002968	1.996	1.369	0.6274	2.528
Choline	Yes	0.000266	2.439	1.828	0.6111	3.575
Creatinine	Yes	0.015991	3.165	2.619	0.5459	1.796
Betaine	Yes	0.002783	3.903	3.182	0.7211	2.556
Acetyl carnitine	Yes	0.001486	4.643	4.017	0.6259	2.828
SAM	Yes	0.005416	4.774	4.388	0.3858	2.266
glutathione	Yes	0.006571	6.043	5.624	0.4189	2.182
Inosine	No	0.296573	6.111	5.841	0.2706	0.5279
Creatine	Yes	0.001364	7.197	6.609	0.5887	2.865
Glycerophosphocholine	Yes	0.002177	7.345	6.804	0.5411	2.662
Phosphocholine	Yes	0.002194	10.29	9.75	0.5402	2.659
Synephrine	Yes	0.003939	-5.526	-6.362	0.8356	2.405
3-Methoxytyramine	Yes	0.022376	-5.063	-5.633	0.5697	1.65
Agmatine	Yes	0.029078	-4.659	-3.733	-0.9257	1.536
5-Aminolevulinic acid	No	0.150544	-3.814	-4.471	0.6568	0.8223
N-Methyltryptamine	Yes	0.008855	-3.783	-4.341	0.5588	2.053
5-Hydroxy-L-tryptophan	No	0.807216	-5.299	-5.4	0.1008	0.09301
N1-Acetylspermidine	Yes	0.007004	-2.761	-3.502	0.7408	2.155
Aminoacetone	Yes	0.026657	-3.368	-3.964	0.5962	1.574
DOPA	No	0.156284	-3.914	-4.131	0.2167	0.8061
5-Hydroxylysine	Yes	0.023939	-3.192	-3.855	0.6629	1.621
DOPAC	No	0.194769	-1.682	-2.369	0.6865	0.7105
N6-Acetyl-L-lysine	Yes	0.010557	-2.612	-3.213	0.6008	1.976
Homovanillic acid	No	0.722461	-2.849	-2.923	0.0744	0.1412
N-Acetylputrescine	Yes	0.006589	-1.467	-2.089	0.6211	2.181
Pipecolic acid	Yes	0.010404	-1.77	-2.447	0.677	1.983
p-Aminobenzoic acid	No	0.288316	0.08446	-1.32	1.405	0.5401
Xanthurenic acid	Yes	0.044712	-2.2	-2.787	0.5871	1.35
Homoarginine	No	0.184478	-2.322	-3.465	1.143	0.7341
Kynurenine	No	0.558597	-1.662	-1.755	0.09208	0.2529
4-Hydroxy-L-glutamic acid	No	0.15874	-1.684	-2.076	0.3925	0.7993
Carnosine	Yes	0.006708	-0.9384	-1.72	0.7819	2.173
Cadaverine	Yes	0.021163	-0.9433	-1.512	0.569	1.674
Homocitrulline	Yes	0.043991	-1.107	-1.72	0.6134	1.357
Alanine	Yes	0.017398	-0.9524	-1.673	0.7205	1.76
3-Methylhistidine	Yes	0.009316	-0.3257	-1.017	0.6917	2.031
1-Methylhistidine	Yes	0.009347	-0.1959	-0.932	0.736	2.029
Homoserine	Yes	0.01318	0.2207	-0.6544	0.8751	1.88
Argininosuccinic acid	Yes	0.012809	0.6628	-0.185	0.8477	1.892
Spermine	No	0.674157	0.5849	0.3118	0.2732	0.1712
Urocanic acid	Yes	0.006351	0.9784	0.5015	0.477	2.197
2-Amino-3-hydroxysuccinic Acid	No	0.055125	1.165	0.823	0.3423	1.259
alpha-Aminoisobutyric acid	Yes	0.002297	2.205	1.198	1.006	2.639
Ornithine	Yes	0.006262	1.828	1.142	0.6864	2.203
alpha-Aminobutyric acid	Yes	0.006299	1.437	0.6171	0.8199	2.201
Citrulline	Yes	0.031149	1.244	0.7101	0.5336	1.507
2-Aminoadipic acid	Yes	0.027351	1.984	1.372	0.6118	1.563
Anserine	Yes	0.006489	2.105	1.53	0.5751	2.188
Allysine	Yes	0.022087	2.552	1.741	0.8113	1.656
4-Hydroxyproline	Yes	0.000689	3.457	2.685	0.7717	3.162
Tryptophan	No	0.266152	4.295	3.995	0.3005	0.5749
Arginine	No	0.101871	4.7	4.368	0.3322	0.9919
Spermidine	Yes	0.011817	4.572	4.225	0.3467	1.928
Putrescine	Yes	0.001256	6.062	5.285	0.7768	2.901
Asparagine	Yes	0.000462	5.522	4.854	0.6671	3.335
Histidine	No	0.098559	5.599	5.2	0.399	1.006
Lysine	Yes	0.003097	6.273	5.624	0.6487	2.509
Phenylalanine	Yes	0.038485	6.402	5.386	1.016	1.415
Gamma-aminobutyric acid	Yes	0.008877	5.957	5.368	0.5887	2.052
Methionine	Yes	0.022984	6.685	5.646	1.039	1.639
Serine	Yes	0.00139	6.996	6.442	0.5534	2.857
Leucine	Yes	0.009262	7.358	6.726	0.6321	2.033
Valine	No	0.086149	7.32	6.878	0.4421	1.065
Tyrosine	No	0.089161	7.262	6.853	0.4094	1.05
Hypotaurine	No	0.055995	7.068	6.391	0.6775	1.252
Isoleucine	Yes	0.047664	7.636	7.179	0.4571	1.322
Aspartic acid	Yes	0.001259	7.892	7.247	0.6448	2.9
Sarcosine	Yes	0.001105	7.906	7.318	0.5885	2.956
Guanidoacetic acid	No	0.074373	8.205	7.635	0.5705	1.129
Alanine	No	0.0617	8.398	7.838	0.5593	1.21
Proline	No	0.053521	8.629	8.104	0.5255	1.271
Threonine	Yes	0.015609	9.035	8.241	0.7935	1.807
Taurine	Yes	0.048522	9.194	8.78	0.4141	1.314
Glutamine	Yes	0.017246	9.784	9.048	0.7364	1.763
Glycine	Yes	0.041208	9.959	9.29	0.6687	1.385
Glutamic acid	Yes	0.04318	11.17	10.67	0.5057	1.365
Acetoacetic acid	No	0.052205	-1.813	-2.342	0.5291	1.282
cis-Aconitic acid	Yes	0.00083	1.207	0.2912	0.9157	3.081
a-Hydroxyglutaric acid	Yes	0.03476	2.296	1.673	0.6229	1.459
a-Ketoglutaric acid	Yes	0.003341	6.702	6.066	0.6366	2.476
3-Hydroxybutyric acid	No	0.092414	1.608	-0.8659	2.473	1.034
Citric acid	Yes	0.00051	6.506	5.852	0.6537	3.292
Ethylmalonic acid	No	0.275792	-4.636	-5.086	0.4497	0.5594
Fumaric acid	Yes	0.044638	5.114	4.727	0.3874	1.35
Gluconic acid	Yes	0.030828	5.733	5.184	0.5485	1.511
Glutaric Acid	Yes	0.005187	-1.176	-1.811	0.6354	2.285
Glyceric acid	Yes	0.035426	1.602	1.014	0.5878	1.451
Glycolic acid	Yes	0.000728	1.405	0.7505	0.6547	3.138
Isocitric acid	Yes	0.003735	0.6339	-0.1017	0.7356	2.428
Itaconic acid	Yes	0.007108	-3.456	-4.223	0.7664	2.148
Lactic acid	Yes	0.003517	10.74	9.909	0.8299	2.454
Malic acid	Yes	0.002815	3.917	3.237	0.6802	2.551
Malonic acid	No	0.147757	0.4311	-0.0495	0.4806	0.8305
Methylmalonic acid	No	0.073292	-1.341	-1.702	0.3617	1.135
Oxaloacetic acid	No	0.056169	0.2645	-0.3257	0.5902	1.25
Pyruvic acid	Yes	0.005434	5.331	4.533	0.7989	2.265
Succinic acid	Yes	0.004589	5.927	5.195	0.7322	2.338
